# Supplementary material for: Applicability of Different Electronic Record Types for Use in Patient Recruitment Support Systems: Comparative Analysis
Source: JMIR Form Res. 2021 Sep 21;5(9):e13790. doi: 10.2196/13790 (PMC8493461; doi:10.2196/13790)
Supplement: Multimedia Appendix 1 [file formative_v5i9e13790_app1.xlsx]

## Sheet: Tabelle1
Requirement ID	Requirement	Explanation	Example
CM1	Patient allows for contact with principal investigator (PI)	Patients can choose whether the PI is allowed to contact the patient about the possible participation in a certain trial	Jane Doe is informed that she is possible eligible for a diabetes type 2 clinical trial. Upon notification she is asked whether the PI Dr. Smith is allowed to contact her for further information, examination and informed consent for trial participation.
CM2	Manage informed consents	Patients can manage their own informed consents somehow, e.g. by using a web portal	Jane Doe is using an App to manage her informed consents regarding data use and study participation.
CM3	Information whether informed consent available or not	The information whether the patients’ informed consents are available can be retrieved from the record type	PI Dr. Smith can check whether Jane Doe has given informed consent to being contacted and a separat one for trial participation.
CM4	‘Physician cannot see if I fit or not’	Patients consents are required for the physician to be notified about possibly eligible patients	Jane Doe can manage via her informed consents whether she appears on PI Dr. Smith's pre-screening list or not.
CM5	Obtain consent on short notice	The possibility of obtaining the patients’ consents in a timely manner	Jane Doe receives a notification in her App that a new informed consent request came up in order to put her name on the pre-screening list of Dr. Smith's trial.
CM6	Informed consent required to use health data in PRSs	Requiring the patients’ informed consents for using the health data in the PRS	Jane Doe is consenting to her healthcare information being screened by the PRS. Otherwise, she is not screened as part of the patient-eligibility criteria matching.
PRM1	List of all trials that a patient is potentially eligible for	A list of all trials a patient is possibly eligible for participation can be displayed	Jane Doe has access to a list of trials that she could be eligible for participating in (e.g. via patient portal, mobile app).
PRM2	See all patients that fit ‘my trial’	A list of patients who are possibly eligible for participation in a specific trial can be displayed	PI Dr. Smith has a list of potentially eligible patients for her cancer trial. Patients are automatically added to the list, if they are fulfilling the eligibility criteria.
PRM3	Get notified when new patient matching ‘my trial’ is found	A notification can be sent to the PI when a new possibly eligible patient is found for a specific trial	PI Dr. Smith receives a notification (e.g. phone call, text message) when Jane Doe is added to the screening list of her cancer trial.
PRM4	Documentation of trial inclusions	The documentation of the patients’ trial recruitment status is possible	PI Dr. Smith after obtaining Jane Doe's informed consent for trial participation can document her inclusion into her cancer trial.
PRM5	Matching patient-level data with eligibility criteria	An algorithm can be executed to match the trial protocols’ inclusion and exclusion criteria with patient-level data in order to find possibly eligible patients	Jane Doe's healthcare information stored in her record is matched with trial eligibility criteria.
TM1	Implement trial protocol	The electronic, machine-readable representation of a trial protocol can be generated	PI Dr. Smith can describe her trial and define eligibility criteria which are also computable (with IT staff) within the record.
TM2	See all trials in institution	A list of trials performed within a healthcare institution can be displayed	PI Dr. Smith's organization is using a trial management system, which lists all trials of her institution.
GR1	No extra documentation required	All data previously recorded in any healthcare provider organization’s EMR are fully integrated and thus available without requiring (additional) re-documentation	Neither Jane Doe nor Dr. Smith need to document additional information in Jane Doe's record as all healthcare related information is already accessible in one place.
GR2	Data integration with EMR/EHR	Data entered in an EMR/EHR is integrated with the analyzed patient record type	Jane Doe's healthcare information documented during her treatment at the local hospital is accessible to PI Dr. Smith in the record.
GR3	Completeness concerning eligible patients	Completeness of the group of patients who are possibly eligible and represented in the record type	All 500 patients (female and male) between 18 and 65 with cardiac arrest in the last 6 month can be found when screening the record.
